# Supplementary material for: Impact of isolation method on doubling time and the quality of chondrocyte and osteoblast differentiated from murine dental pulp stem cells
Source: PeerJ. 2017 Jun 14;5:e3180. doi: 10.7717/peerj.3180 (PMC5473353; doi:10.7717/peerj.3180)
Supplement: Data S1 [file peerj-05-3180-s001.xlsx]

## Sheet: PDT DPSC-OG
Doubling time (days)
	n1	n2	n3	Average
Seed: 1e4 cells/cm2	1.33374	1.49643	1.14418	1.32479
Seed: 5e3 cells/cm2	0.786863	0.938207	0.925307	0.883459
Seed: 1e3 cells/cm2	0.460104	0.440093	0.418491	0.439563
Seed: 5e2 cells/cm2	0.404639	0.452889	0.578684	0.478737
Seed: 1e2 cells/cm2	0.861588	1.10198	0.824488	0.929353
Doubling time (hours)
	n1	n2	n3	Average	STD	Annotations
10000	32.0099	35.9144	27.4604	31.7949	4.23106	a
5000	18.8847	22.517	22.2074	21.203	2.01367	b
1000	11.0425	10.5622	10.0438	10.5495	0.499478	c
500	9.71134	10.8693	13.8884	11.4897	2.15652	c
100	20.6781	26.4476	19.7877	22.3045	3.61556	b

## Sheet: PDT DPSC-ED
Doubling time (days)
	n1	n2	n3	Average
Seed: 1e4 cells/cm2	0.84	0.73	0.77	0.78
Seed: 5e3 cells/cm2	0.61	0.65	0.53	0.596667
Seed: 1e3 cells/cm2	0.59	0.7	0.68	0.656667
Seed: 5e2 cells/cm2	0.59	0.58	0.68	0.616667
Seed: 1e2 cells/cm2	0.58	0.5	0.38	0.486667
Doubling time (hours)
	n1	n2	n3	Average	STD	Annotations
10000	20.16	17.52	18.48	18.72	1.33626	a
5000	14.64	15.6	12.72	14.32	1.46642	ab
1000	14.16	16.8	16.32	15.76	1.40627	ab
500	14.16	13.92	16.32	14.8	1.32182	ab
100	13.92	12	9.12	11.68	2.41595	b
