# Supplementary material for: Impact of isolation method on doubling time and the quality of chondrocyte and osteoblast differentiated from murine dental pulp stem cells
Source: PeerJ. 2017 Jun 14;5:e3180. doi: 10.7717/peerj.3180 (PMC5473353; doi:10.7717/peerj.3180)
Supplement: Data S4 [file peerj-05-3180-s004.xlsx]

## Sheet: DPSC-OG
Actual microplate absorption reading											Biological replicates: 3
	Day	0	3	6	9	12	15	18	21		Technical replicates: 2		3
CM only	n1	0.035	0.075	0.059	0.035	0.034	0.037	0.072	0.05		xxx	microplate limit reached
	n1	0.046	0.055	0.07	0.033	0.057	0.037	0.076	0.045
	n1	0.042	0.078	0.086	0.033	0.058	0.04	0.056	0.04
	n2	0.03	0.056	0.047	0.033	0.034	0.021	0.092	0.032
	n2	0.033	0.037	0.056	0.035	0.054	0.028	0.066	0.041
	n2	0.032	0.038	0.057	0.032	0.043	0.027	0.063	0.055
	n3	0.036	0.084	0.059	0.043	0.047	0.033	0.096	0.064
	n3	0.04	0.05	0.065	0.034	0.067	0.033	0.066	0.065
	n3	0.035	0.056	0.067	0.032	0.048	0.032	0.065	0.069
CM + DPSC DMEM OG	n1	0.34	1.093	1.792	2.709	3.114	xxx	xxx	xxx
	n1	0.324	1.117	1.779	2.703	3.089	xxx	xxx	xxx
	n1	0.347	1.164	1.652	2.559	3.068	xxx	xxx	xxx
	n2	0.535	1.257	2.359	2.885	2.667	3.102	xxx	xxx
	n2	0.563	1.186	2.283	2.925	2.533	3.128	xxx	xxx
	n2	0.526	1.251	2.266	2.793	2.832	3.042	xxx	xxx
	n3	0.587	1.247	1.904	2.733	3.018	xxx	xxx	xxx
	n3	0.591	1.248	1.712	2.718	3.066	3.164	xxx	xxx
	n3	0.582	1.339	1.847	2.584	3.059	xxx	xxx	xxx
CM + AA + B-glyP	n1	0.033	0.043	0.049	0.019	0.036	0.035	0.064	0.036
	n1	0.038	0.046	0.048	0.025	0.059	0.036	0.054	0.033
	n1	0.039	0.04	0.054	0.025	0.045	0.039	0.065	0.032
	n2	0.033	0.035	0.048	0.021	0.036	0.025	0.056	0.031
	n2	0.036	0.045	0.051	0.027	0.051	0.022	0.052	0.028
	n2	0.037	0.036	0.054	0.027	0.037	0.038	0.063	0.05
	n3	0.025	0.033	0.049	0.016	0.035	0.028	0.067	0.02
	n3	0.027	0.036	0.041	0.014	0.035	0.022	0.06	0.026
	n3	0.026	0.032	0.036	0.017	0.025	0.027	0.069	0.017
CM + AA + B-glyP + DPSC DMEM OG	n1	0.32	1.369	2.607	2.731	2.97	3.093	xxx	xxx
	n1	0.327	1.378	2.558	2.737	3.068	3.152	xxx	xxx
	n1	0.351	1.337	2.46	2.718	3.101	3.19	xxx	xxx
	n2	0.581	1.542	2.648	2.842	3.037	2.975	xxx	xxx
	n2	0.554	1.564	2.662	2.981	2.928	3.066	xxx	xxx
	n2	0.557	1.484	2.607	2.972	2.992	3.01	3.113	xxx
	n3	0.575	1.524	2.547	3.003	3.136	xxx	xxx	xxx
	n3	0.607	1.517	2.642	2.923	3.104	3.133	xxx	xxx
	n3	0.573	1.586	2.594	2.999	3.043	xxx	xxx	xxx
Actual microplate absorption reading
	Day	0	3	6	9	12	15	18	21
CM only	n1	0.041	0.0693333	0.0716667	0.0336667	0.0496667	0.038	0.068	0.045
	n2	0.0316667	0.0436667	0.0533333	0.0333333	0.0436667	0.0253333	0.0736667	0.0426667
	n3	0.037	0.0633333	0.0636667	0.0363333	0.054	0.0326667	0.0756667	0.066
CM + DPSC DMEM OG	n1	0.337	1.12467	1.741	2.657	3.09033	#DIV/0!	#DIV/0!	#DIV/0!
	n2	0.541333	1.23133	2.30267	2.86767	2.67733	3.09067	#DIV/0!	#DIV/0!
	n3	0.586667	1.278	1.821	2.67833	3.04767	3.164	#DIV/0!	#DIV/0!
CM + AA + B-glyP	n1	0.0366667	0.043	0.0503333	0.023	0.0466667	0.0366667	0.061	0.0336667
	n2	0.0353333	0.0386667	0.051	0.025	0.0413333	0.0283333	0.057	0.0363333
	n3	0.026	0.0336667	0.042	0.0156667	0.0316667	0.0256667	0.0653333	0.021
CM + AA + B-glyP + DPSC DMEM OG	n1	0.332667	1.36133	2.54167	2.72867	3.04633	3.145	#DIV/0!	#DIV/0!
	n2	0.564	1.53	2.639	2.93167	2.98567	3.017	3.113	#DIV/0!
	n3	0.585	1.54233	2.59433	2.975	3.09433	3.133	#DIV/0!	#DIV/0!
Actual microplate absorption reading
	Day	0	3	6	9	12	15	18	21
CM + DPSC DMEM OG	n1	0.296	1.05533	1.66933	2.62333	3.04067	#DIV/0!	#DIV/0!	#DIV/0!
	n2	0.509667	1.18767	2.24933	2.83433	2.63367	3.06533	#DIV/0!	#DIV/0!
	n3	0.549667	1.21467	1.75733	2.642	2.99367	3.13133	#DIV/0!	#DIV/0!
CM + AA + B-glyP + DPSC DMEM OG	n1	0.296	1.31833	2.49133	2.70567	2.99967	3.10833	#DIV/0!	#DIV/0!
	n2	0.528667	1.49133	2.588	2.90667	2.94433	2.98867	3.056	#DIV/0!
	n3	0.559	1.50867	2.55233	2.95933	3.06267	3.10733	#DIV/0!	#DIV/0!
Actual microplate absorption reading
	Day	0	3	6	9	12	15	18	21
CM + DPSC DMEM OG	n1	100	356.532	563.964	886.261	1027.25	#DIV/0!	#DIV/0!	#DIV/0!
	n2	100	233.028	441.334	556.115	516.743	601.439	#DIV/0!	#DIV/0!
	n3	100	220.982	319.709	480.655	544.633	569.679	#DIV/0!	#DIV/0!
CM + AA + B-glyP + DPSC DMEM OG	n1	100	445.383	841.667	914.077	1013.4	1050.11	#DIV/0!	#DIV/0!
	n2	100	282.093	489.533	549.811	556.936	565.322	578.058	#DIV/0!
	n3	100	269.887	456.589	529.398	547.883	555.874	#DIV/0!	#DIV/0!
Average
	Day	0	3	6	9	12	15	18	21
CM + DPSC DMEM OG	Average	100	270.181	441.669	641.01	696.209	696.209	696.209	696.209
CM + AA + B-glyP + DPSC DMEM OG	Average	100	332.454	595.93	664.428	706.073	723.769	723.769	723.769
CM + DPSC DMEM OG	STD	0	75.0242	122.128	215.719	287.03	#DIV/0!	#DIV/0!	#DIV/0!
CM + AA + B-glyP + DPSC DMEM OG	STD	0	97.9893	213.451	216.442	266.192	282.661	#DIV/0!	#DIV/0!

## Sheet: DPSC-ED
Actual microplate absorption reading											Biological replicates: 3
	Day	0	3	6	9	12	15	18	21		Technical replicates: 2		3
	n1	0.039	0.027	0.025	0.021	0.019	0.019	0.017	0.028
	n1	0.029	0.024	0.026	0.023	0.047	0.016	0.026	0.029		xxx microplate limit reached
	n1	0.032	0.023	0.022	0.02	0.019	0.016	0.016	0.021
	n2	0.031	0.014	0.028	0.036	0.021	0.036	0.028	0.29
	n2	0.026	0.015	0.029	0.028	0.021	0.051	0.034	0.36
	n2	0.03	0.015	0.028	0.032	0.02	0.026	0.029	0.47
	n3	0.027	0.037	0.021	0.026	0.025	0.016	0.029	0.041
	n3	0.031	0.034	0.021	0.028	0.024	0.011	0.028	0.033
	n3	0.026	0.023	0.02	0.032	0.02	0.027	0.022	0.035
CM + DPSC DMEM OG	n1	0.465	1.415	2.539	3.027	3.112	xxx	xxx	xxx
	n1	0.47	1.387	2.564	2.963	3.108	xxx	xxx	xxx
	n1	0.458	1.348	2.55	3.084	3.088	xxx	xxx	xxx
	n2	0.447	1.639	2.408	2.836	3.156	xxx	xxx	xxx
	n2	0.459	1.506	2.477	2.838	2.707	3.177	xxx	xxx
	n2	0.464	1.51	2.408	2.735	3.144	xxx	xxx	xxx
	n3	0.313	1.342	1.922	2.802	3.121	xxx	xxx	xxx
	n3	0.313	1.424	2.091	2.856	3.122	xxx	xxx	xxx
	n3	0.314	1.477	1.948	2.801	3.199	xxx	xxx	xxx
CM + AA + B-glyP	n1	0.031	0.017	0.023	0.019	0.017	0.016	0.02	0.021
	n1	0.027	0.009	0.027	0.014	0.04	0.016	0.028	0.029
	n1	0.024	0.012	0.019	0.018	0.015	0.018	0.019	0.031
	n2	0.024	0.016	0.027	0.021	0.016	0.018	0.02	0.019
	n2	0.022	0.016	0.014	0.016	0.015	0.036	0.025	0.016
	n2	0.019	0.018	0.017	0.021	0.013	0.018	0.026	0.015
	n3	0.029	0.015	0.023	0.016	0.029	0.014	0.021	0.017
	n3	0.0233	0.018	0.022	0.023	0.025	0.013	0.028	0.026
	n3	0.027	0.014	0.017	0.021	0.031	0.025	0.017	0.022
CM + AA + B-glyP + DPSC DMEM OG	n1	0.473	1.453	2.547	2.389	1.529	1.838	1.524	1.596
	n1	0.464	1.405	2.287	1.842	1.76	1.728	1.567	1.452
	n1	0.467	1.639	2.412	2.397	2.6	2.083	2.71	1.959
	n2	0.448	1.688	2.665	2.829	2.727	2.601	2.542	2.375
	n2	0.426	1.708	2.66	2.709	2.86	2.88	2.626	2.192
	n2	0.398	1.781	2.658	2.751	2.884	2.972	2.954	2.311
	n3	0.312	1.366	2.009	2.811	2.54	2.344	1.963	1.667
	n3	0.309	1.428	2.088	2.82	2.53	2.511	1.986	1.445
	n3	0.312	1.449	2.159	2.828	2.09	2.612	2.093	1.375
Actual microplate absorption reading
	Day	0	3	6	9	12	15	18	21
CM only	n1	0.0333333	0.0246667	0.0243333	0.0213333	0.0283333	0.017	0.0196667	0.026
	n2	0.029	0.0146667	0.0283333	0.032	0.0206667	0.0376667	0.0303333	0.373333
	n3	0.028	0.0313333	0.0206667	0.0286667	0.023	0.018	0.0263333	0.0363333
CM + DPSC DMEM OG	n1	0.464333	1.38333	2.551	3.02467	3.10267	#DIV/0!	#DIV/0!	#DIV/0!
	n2	0.456667	1.55167	2.431	2.803	3.00233	3.177	#DIV/0!	#DIV/0!
	n3	0.313333	1.41433	1.987	2.81967	3.14733	#DIV/0!	#DIV/0!	#DIV/0!
CM + AA + B-glyP	n1	0.0273333	0.0126667	0.023	0.017	0.024	0.0166667	0.0223333	0.027
	n2	0.0216667	0.0166667	0.0193333	0.0193333	0.0146667	0.024	0.0236667	0.0166667
	n3	0.0264333	0.0156667	0.0206667	0.02	0.0283333	0.0173333	0.022	0.0216667
CM + AA + B-glyP + DPSC DMEM OG	n1	0.468	1.499	2.41533	2.20933	1.963	1.883	1.93367	1.669
	n2	0.424	1.72567	2.661	2.763	2.82367	2.81767	2.70733	2.29267
	n3	0.311	1.41433	2.08533	2.81967	2.38667	2.489	2.014	1.49567
Actual microplate absorption reading
	Day	0	3	6	9	12	15	18	21
CM + DPSC DMEM OG	n1	0.431	1.35867	2.52667	3.00333	3.07433	#DIV/0!	#DIV/0!	#DIV/0!
	n2	0.427667	1.537	2.40267	2.771	2.98167	3.13933	#DIV/0!	#DIV/0!
	n3	0.285333	1.383	1.96633	2.791	3.12433	#DIV/0!	#DIV/0!	#DIV/0!
CM + AA + B-glyP + DPSC DMEM OG	n1	0.440667	1.48633	2.39233	2.19233	1.939	1.86633	1.91133	1.642
	n2	0.402333	1.709	2.64167	2.74367	2.809	2.79367	2.68367	2.276
	n3	0.284567	1.39867	2.06467	2.79967	2.35833	2.47167	1.992	1.474
Actual microplate absorption reading
	Day	0	3	6	9	12	15	18	21
CM + DPSC DMEM OG	n1	100	315.236	586.234	696.829	713.302	#DIV/0!	#DIV/0!	#DIV/0!
	n2	100	359.392	561.808	647.935	697.194	734.061	#DIV/0!	#DIV/0!
	n3	100	484.696	689.136	978.154	1094.98	#DIV/0!	#DIV/0!	#DIV/0!
CM + AA + B-glyP + DPSC DMEM OG	n1	100	337.292	542.89	497.504	440.015	423.525	433.737	372.617
	n2	100	424.772	656.587	681.939	698.177	694.366	667.026	565.7
	n3	100	491.508	725.548	983.835	828.745	868.572	700.012	517.981
Average
	Day	0	3	6	9	12	15	18	21
CM + DPSC DMEM OG	Average	100	386.441	612.392	774.306	835.158	835.158	835.158	835.158
CM + AA + B-glyP + DPSC DMEM OG	Average	100	417.857	641.675	721.093	655.646	662.154	600.258	485.433
CM + DPSC DMEM OG	STD	0	87.9088	67.5742	178.222	225.154	#DIV/0!	#DIV/0!	#DIV/0!
CM + AA + B-glyP + DPSC DMEM OG	STD	0	77.34	92.2376	245.518	197.824	224.265	145.152	100.572
	p-value (compared to control)	#DIV/0!	0.107605	0.270292	0.272182	0.0925319	#DIV/0!	#DIV/0!	#DIV/0!
